# Supplementary material for: Exploration of the Cs Trapping Phenomenon by Combining Graphene Oxide with α-K6P2W18O62 as Nanocomposite
Source: Materials (Basel). 2021 Sep 26;14(19):5577. doi: 10.3390/ma14195577 (PMC8509777; doi:10.3390/ma14195577)
Supplement: Supplementary file 1 [file materials-14-05577-s001.zip]

Archive with 1 entries (1 files):
- materials-1367355-supplementary.pdf
